# Supplementary material for: PM2.5 on the London Underground
Source: Environ Int. 2020 Jan;134:105188. doi: 10.1016/j.envint.2019.105188 (PMC6902242; doi:10.1016/j.envint.2019.105188)
Supplement: Supplementary data 2 [file mmc2.csv]

line	station	pm25	longitude	latitude
Victoria	Brixton	374	-0.114630326034099	51.4625850090048
Victoria	Euston	186	-0.133285003609594	51.5285920006576
Victoria	Finsbury Park	468	-0.106511568608855	51.5644026557901
Victoria	Green Park	308	-0.14292070761651	51.506848212113
Victoria	Highbury & Islington	378	-0.103963256648364	51.5462326432576
Victoria	King's Cross St. Pancras	196	-0.12385439526953	51.5303929190998
Victoria	Oxford Circus	296	-0.141762740053752	51.5151209634782
Victoria	Pimlico	460	-0.133742297293802	51.4891940528192
Victoria	Seven Sisters	305	-0.0724960511324448	51.5833535398407
Victoria	Stockwell	639	-0.122903492778503	51.472168973557
Victoria	Vauxhall	481	-0.123743588072039	51.4857342278684
Victoria	Victoria	253	-0.143852003214913	51.4963417077255
Victoria	Warren Street	298	-0.138266856304429	51.5245076509584
Piccadilly	Acton Town	54	-0.280257274070714	51.5027466033931
Piccadilly	Arnos Grove	50	-0.133514422569791	51.6163438111851
Piccadilly	Arsenal	166	-0.105761301182304	51.558500471385
Piccadilly	Barons Court	67	-0.213605705235308	51.4901590780153
Piccadilly	Boston Manor	48	-0.324764216990979	51.4956933187823
Piccadilly	Bounds Green	109	-0.124218138791558	51.6070863396426
Piccadilly	Caledonian Road	119	-0.118309786724486	51.5484239879656
Piccadilly	Cockfosters	44	-0.149612422080672	51.6516867345507
Piccadilly	Covent Garden	132	-0.124154958766684	51.5129072865501
Piccadilly	Earl's Court	105	-0.193547083566538	51.4918031725385
Piccadilly	Finsbury Park	161	-0.106511568608855	51.5644026557901
Piccadilly	Gloucester Road	147	-0.182992073518021	51.4942389349944
Piccadilly	Green Park	144	-0.14292070761651	51.506848212113
Piccadilly	Hammersmith	54	-0.222399662053271	51.4925677962556
Piccadilly	Hatton Cross	44	-0.423411811341488	51.4666131033507
Piccadilly	Heathrow Terminal 4	47	-0.446058285582061	51.4585526060395
Piccadilly	Heathrow Terminals 1, 2, 3	50	-0.452438430101766	51.4712171442356
Piccadilly	Holborn	128	-0.120005211266556	51.5174360252702
Piccadilly	Holloway Road	163	-0.112923884267074	51.5527527919488
Piccadilly	Hounslow Central	48	-0.366917192974204	51.4710824152007
Piccadilly	Hounslow East	47	-0.356691356173255	51.4731696515944
Piccadilly	Hounslow West	44	-0.385738941643743	51.4730335874082
Piccadilly	Hyde Park Corner	148	-0.152755197099349	51.5027590591033
Piccadilly	King's Cross St. Pancras	113	-0.12385439526953	51.5303929190998
Piccadilly	Knightsbridge	137	-0.160512531759267	51.5015500970268
Piccadilly	Leicester Square	148	-0.128230691068376	51.5112188594259
Piccadilly	Manor House	199	-0.0957134409300259	51.570756448879
Piccadilly	Northfields	48	-0.314158846805901	51.4992731734314
Piccadilly	Oakwood	46	-0.131841309901326	51.6475836070566
Piccadilly	Osterley	44	-0.351991301442545	51.4809270171043
Piccadilly	Piccadilly Circus	176	-0.134000809859946	51.5100248728504
Piccadilly	Russell Square	103	-0.124306144845132	51.5229093853494
Piccadilly	South Ealing	46	-0.307021763065057	51.5013644993235
Piccadilly	South Kensington	178	-0.173925894121211	51.4939991962878
Piccadilly	Southgate	49	-0.127757825906118	51.632321500959
Piccadilly	Turnham Green	50	-0.25452731041433	51.4951096367461
Piccadilly	Turnpike Lane	153	-0.102793234321325	51.5902948385447
Piccadilly	Wood Green	133	-0.109626845867099	51.5974731595812
Northern	Angel	193	-0.105788532350302	51.5324945942093
Northern	Archway	240	-0.13510973005784	51.5654271883667
Northern	Balham	215	-0.153211812735065	51.4433255098474
Northern	Bank	220	-0.0889155896595293	51.5133005871853
Northern	Belsize Park	283	-0.164238962111359	51.550428561586
Northern	Borough	288	-0.0937013980659852	51.5011935395731
Northern	Brent Cross	29	-0.213457894828736	51.5767985662539
Northern	Burnt Oak	6	-0.264195679711	51.6026843769673
Northern	Camden Town	291	-0.142720419513907	51.5394068482272
Northern	Chalk Farm	314	-0.153721202916802	51.5440857117156
Northern	Charing Cross	303	-0.124750139920854	51.5085913980902
Northern	Clapham Common	231	-0.138317826791002	51.4617315598849
Northern	Clapham North	307	-0.129524173398419	51.464846909054
Northern	Clapham South	203	-0.147986977595426	51.4526043627765
Northern	Colindale	20	-0.250140826813004	51.5952908759048
Northern	Colliers Wood	206	-0.177701339365584	51.4180709288918
Northern	East Finchley	59	-0.16473199284609	51.5872691532958
Northern	Edgware	5	-0.274972133018371	51.6136249185011
Northern	Elephant & Castle	318	-0.100727305415241	51.4957771029042
Northern	Embankment	316	-0.122355890226947	51.507240181685
Northern	Euston	280	-0.133285003609594	51.5285920006576
Northern	Finchley Central	25	-0.192452586621873	51.6009720508991
Northern	Golders Green	170	-0.193997380037755	51.5722203285718
Northern	Goodge Street	257	-0.134656944933485	51.5204216597774
Northern	Hampstead	229	-0.178225063069178	51.5566894617867
Northern	Hendon Central	29	-0.226497030317211	51.5832909652258
Northern	High Barnet	11	-0.194757923285552	51.6506000025443
Northern	Highgate	131	-0.14663380277329	51.5775966712063
Northern	Kennington	361	-0.10548199301905	51.4881203966608
Northern	Kentish Town	271	-0.140459169621519	51.5503058619045
Northern	King's Cross St. Pancras	251	-0.12385439526953	51.5303929190998
Northern	Leicester Square	287	-0.128230691068376	51.5112188594259
Northern	London Bridge	293	-0.0869220955940429	51.505498503653
Northern	Moorgate	197	-0.0890062924197783	51.5183648779609
Northern	Morden	68	-0.194788490440617	51.4023375492024
Northern	Mornington Crescent	265	-0.138837036281356	51.5342105994277
Northern	Old Street	186	-0.0875501730289688	51.5255981374316
Northern	Oval	359	-0.11288914971672	51.4821068964668
Northern	South Wimbledon	177	-0.191977735082396	51.4152795220347
Northern	Stockwell	293	-0.122903492778503	51.472168973557
Northern	Tooting Bec	234	-0.159703741135139	51.4357569309249
Northern	Tooting Broadway	284	-0.167978669413549	51.4274335225624
Northern	Tottenham Court Road	239	-0.130865576538891	51.5162067643653
Northern	Totteridge & Whetstone	15	-0.179254619782899	51.6302089225771
Northern	Tufnell Park	252	-0.137920410550969	51.5566682233373
Northern	Warren Street	251	-0.138266856304429	51.5245076509584
Northern	Waterloo	299	-0.11406591406559	51.5035011566721
Northern	West Finchley	17	-0.188474801163776	51.6094894046769
Northern	Woodside Park	15	-0.185427653189399	51.6178141866319
Circle	Aldgate	40	-0.0756155393583119	51.5142701385097
Circle	Baker Street	50	-0.156907095550195	51.5230574801318
Circle	Barbican	18	-0.0977101689484825	51.5201430089585
Circle	Bayswater	3	-0.188040963571428	51.5122300468288
Circle	Blackfriars	34	-0.103604742817189	51.5114887137154
Circle	Cannon Street	57	-0.0906943496103875	51.5114321259199
Circle	Edgware Road Circle	10	-0.167671498643532	51.5199168978625
Circle	Embankment	61	-0.122355890226947	51.507240181685
Circle	Euston Square	42	-0.135831007651795	51.5255570566441
Circle	Farringdon	45	-0.105063463561319	51.5204418869053
Circle	Gloucester Road	5	-0.182992073518021	51.4942389349944
Circle	Goldhawk Road	2	-0.226746142348371	51.5019497586583
Circle	Great Portland Street	91	-0.143949941020566	51.5237164493735
Circle	Hammersmith	3	-0.222399662053271	51.4925677962556
Circle	High Street Kensington	4	-0.192504848328664	51.5006716750452
Circle	King's Cross St. Pancras	60	-0.12385439526953	51.5303929190998
Circle	Ladbroke Grove	2	-0.210862187601604	51.5171845005915
Circle	Latimer Road	2	-0.217778623910018	51.5135399563404
Circle	Liverpool Street	17	-0.0829663422507892	51.5173490726454
Circle	Mansion House	25	-0.0941862553677917	51.5120194809428
Circle	Monument	46	-0.0889425138013583	51.5133459887229
Circle	Moorgate	8	-0.0890062924197783	51.5183648779609
Circle	Notting Hill Gate	3	-0.196539274263939	51.5090607970822
Circle	Paddington	6	-0.175394293305568	51.515307249534
Circle	Royal Oak	4	-0.188233000226284	51.5190133201388
Circle	Shepherd's Bush Market	2	-0.226303470689641	51.5055580192115
Circle	Sloane Square	33	-0.156491756080546	51.4922876241935
Circle	South Kensington	18	-0.173925894121211	51.4939991962878
Circle	St. James's Park	53	-0.134177732422094	51.4993445670645
Circle	Temple	14	-0.113699915185203	51.5109680760482
Circle	Tower Hill	59	-0.0763547925529849	51.5100647442361
Circle	Victoria	42	-0.143852003214913	51.4963417077255
Circle	Westbourne Park	3	-0.200885345927106	51.5209166272001
Circle	Westminster	89	-0.124813404822685	51.5010836418734
Circle	Wood Lane	2	-0.224200029153065	51.5097999952518
Jubilee	Baker Street	174	-0.156907095550195	51.5230574801318
Jubilee	Bermondsey	231	-0.0636534173129055	51.4979495145634
Jubilee	Bond Street	245	-0.149339587317781	51.5138019597401
Jubilee	Canada Water	240	-0.0497096588014363	51.4978893064884
Jubilee	Canary Wharf	187	-0.0194248127094569	51.5035506956234
Jubilee	Canning Town	33	0.00817443720763503	51.5138365875392
Jubilee	Canons Park	4	-0.294647358479799	51.6077617209237
Jubilee	Dollis Hill	5	-0.238795675533425	51.5519041333243
Jubilee	Finchley Road	39	-0.180498818533294	51.5470668977089
Jubilee	Green Park	236	-0.14292070761651	51.506848212113
Jubilee	Kilburn	7	-0.204635192772142	51.5468812023008
Jubilee	Kingsbury	7	-0.278793902069576	51.5847530004887
Jubilee	London Bridge	243	-0.0869220955940429	51.505498503653
Jubilee	Neasden	7	-0.249779806996674	51.5539658783127
Jubilee	North Greenwich	103	0.00361190130663549	51.5001827896737
Jubilee	Queensbury	6	-0.285779773372603	51.5943510480259
Jubilee	Southwark	249	-0.105089363816432	51.5038420597855
Jubilee	St. John's Wood	131	-0.174177214632385	51.5345681276845
Jubilee	Stanmore	4	-0.303101298774732	51.6196190347314
Jubilee	Stratford	5	-0.00319174020653238	51.5413053643912
Jubilee	Swiss Cottage	119	-0.174764402914515	51.5433179091445
Jubilee	Waterloo	255	-0.11406591406559	51.5035011566721
Jubilee	Wembley Park	10	-0.279244922709806	51.5632591005855
Jubilee	West Ham	8	0.00504268288418963	51.5281795214982
Jubilee	West Hampstead	13	-0.190753295437581	51.546703920841
Jubilee	Westminster	242	-0.124813404822685	51.5010836418734
Jubilee	Willesden Green	5	-0.222410053029815	51.5493100236787
District	Acton Town	2	-0.280257274070714	51.5027466033931
District	Aldgate East	64	-0.072288898066186	51.515231670986
District	Barking	3	0.0808571498882476	51.5394488616848
District	Barons Court	8	-0.213605705235308	51.4901590780153
District	Becontree	6	0.127403295075779	51.5402865749019
District	Blackfriars	75	-0.103604742817189	51.5114887137154
District	Bow Road	80	-0.0248170692999619	51.5267976888314
District	Bromley-by-Bow	56	-0.0116566951412326	51.5247678155014
District	Cannon Street	102	-0.0906943496103875	51.5114321259199
District	Chiswick Park	2	-0.267754041031575	51.4942985999835
District	Dagenham East	3	0.165873249505814	51.5441149436181
District	Dagenham Heathway	4	0.147684774635545	51.5416256211932
District	Ealing Broadway	2	-0.30150387811454	51.5149171042746
District	Ealing Common	3	-0.288265829499857	51.5101205872841
District	Earl's Court	21	-0.193547083566538	51.4918031725385
District	East Ham	7	0.0514729275731952	51.5389232813123
District	Elm Park	5	0.199174764773392	51.5497993372327
District	Embankment	104	-0.122355890226947	51.507240181685
District	Gloucester Road	24	-0.182992073518021	51.4942389349944
District	Hammersmith	3	-0.222399662053271	51.4925677962556
District	Hornchurch	3	0.219025243887781	51.5540028973922
District	Mansion House	79	-0.0941862553677917	51.5120194809428
District	Mile End	82	-0.0334108387183889	51.5250896089283
District	Monument	79	-0.0889425138013583	51.5133459887229
District	Plaistow	13	0.0178062776497074	51.5312159927125
District	Ravenscourt Park	2	-0.236254750538202	51.4941348461952
District	Sloane Square	57	-0.156491756080546	51.4922876241935
District	South Kensington	45	-0.173925894121211	51.4939991962878
District	St. James's Park	94	-0.134177732422094	51.4993445670645
District	Stamford Brook	2	-0.245449157592304	51.4947943236457
District	Stepney Green	127	-0.0464636979729374	51.5219085262753
District	Temple	82	-0.113699915185203	51.5109680760482
District	Tower Hill	91	-0.0763547925529849	51.5100647442361
District	Turnham Green	2	-0.25452731041433	51.4951096367461
District	Upminster	2	0.251089475157128	51.5588866621079
District	Upminster Bridge	6	0.235775351536325	51.5587478663842
District	Upney	3	0.10157165914665	51.538333167665
District	Upton Park	15	0.0352725794471313	51.5352307177136
District	Victoria	75	-0.143852003214913	51.4963417077255
District	West Ham	21	0.00504268288418963	51.5281795214982
District	West Kensington	15	-0.206476798704215	51.4904908961814
District	Westminster	104	-0.124813404822685	51.5010836418734
District	Whitechapel	104	-0.0599883533363733	51.519453211743
Bakerloo	Baker Street	273	-0.156907095550195	51.5230574801318
Bakerloo	Charing Cross	223	-0.124750139920854	51.5085913980902
Bakerloo	Edgware Road Bakerloo	311	-0.170140166750187	51.5201802474048
Bakerloo	Elephant & Castle	76	-0.100727305415241	51.4957771029042
Bakerloo	Embankment	227	-0.122355890226947	51.507240181685
Bakerloo	Harlesden	16	-0.257498072648788	51.5361950061471
Bakerloo	Harrow & Wealdstone	17	-0.335233900242888	51.592212361308
Bakerloo	Kensal Green	27	-0.224715828087813	51.5304609472902
Bakerloo	Kenton	19	-0.317169124443548	51.5817845618982
Bakerloo	Kilburn Park	150	-0.193968544665849	51.5350723215204
Bakerloo	Lambeth North	173	-0.111756833497106	51.4990576491891
Bakerloo	Maida Vale	268	-0.185629243233205	51.5297640015609
Bakerloo	Marylebone	303	-0.163110476104703	51.5222195717944
Bakerloo	North Wembley	31	-0.304161163333056	51.5624888049771
Bakerloo	Oxford Circus	263	-0.141762740053752	51.5151209634782
Bakerloo	Paddington	244	-0.175394293305568	51.515307249534
Bakerloo	Piccadilly Circus	244	-0.134000809859946	51.5100248728504
Bakerloo	Queen's Park	56	-0.204705409937602	51.5341040815331
Bakerloo	Regent's Park	243	-0.146856145064191	51.5235016169407
Bakerloo	South Kenton	42	-0.308593908102643	51.5701692162948
Bakerloo	Stonebridge Park	46	-0.275402815357368	51.5439232026704
Bakerloo	Warwick Avenue	277	-0.183681927779527	51.5232683026151
Bakerloo	Waterloo	205	-0.11406591406559	51.5035011566721
Bakerloo	Wembley Central	35	-0.296865352549774	51.5523297792229
Bakerloo	Willesden Junction	21	-0.24428551679169	51.532194246579
Metropolitan	Aldgate	29	-0.0756155393583119	51.5142701385097
Metropolitan	Amersham	16	-0.607482114730753	51.6741488115231
Metropolitan	Baker Street	42	-0.156907095550195	51.5230574801318
Metropolitan	Barbican	35	-0.0977101689484825	51.5201430089585
Metropolitan	Chalfont & Latimer	28	-0.560528943557499	51.6680258562081
Metropolitan	Chesham	24	-0.611223087596524	51.7050349036835
Metropolitan	Chorleywood	24	-0.518364276398269	51.6542205126839
Metropolitan	Croxley	25	-0.4417181328514	51.647042053716
Metropolitan	Eastcote	29	-0.396839612015476	51.5764974544914
Metropolitan	Euston Square	45	-0.135831007651795	51.5255570566441
Metropolitan	Farringdon	34	-0.105063463561319	51.5204418869053
Metropolitan	Finchley Road	24	-0.180498818533294	51.5470668977089
Metropolitan	Great Portland Street	48	-0.143949941020566	51.5237164493735
Metropolitan	Harrow on the Hill	30	-0.337018232077699	51.5793248693329
Metropolitan	Hillingdon	28	-0.449928955707834	51.5537142543158
Metropolitan	Ickenham	28	-0.442030467130046	51.5619813206062
Metropolitan	King's Cross St. Pancras	40	-0.12385439526953	51.5303929190998
Metropolitan	Liverpool Street	33	-0.0829663422507892	51.5173490726454
Metropolitan	Moor Park	29	-0.432659877415135	51.6297287643203
Metropolitan	Moorgate	31	-0.0890062924197783	51.5183648779609
Metropolitan	North Harrow	24	-0.362222889438958	51.5847958454597
Metropolitan	Northwick Park	26	-0.318210824655916	51.5785892718107
Metropolitan	Northwood	23	-0.423854079587549	51.611159194315
Metropolitan	Northwood Hills	23	-0.409293160520413	51.6004960084266
Metropolitan	Pinner	25	-0.380917294847489	51.5928603972737
Metropolitan	Preston Road	26	-0.295263147780848	51.5720355476408
Metropolitan	Rayners Lane	27	-0.371003786525323	51.5749727121712
Metropolitan	Rickmansworth	21	-0.473715272247198	51.6402686973638
Metropolitan	Ruislip	29	-0.421461749942457	51.5714449233126
Metropolitan	Ruislip Manor	30	-0.412339167812516	51.5731832369755
Metropolitan	Uxbridge	31	-0.478138579007403	51.5464941672574
Metropolitan	Watford	28	-0.417276258670647	51.6574246684405
Metropolitan	Wembley Park	31	-0.279244922709806	51.5632591005855
Metropolitan	West Harrow	28	-0.352921139117565	51.5797739335601
Docklands Light Railway	Abbey Road	4	0.00399997090435369	51.5319999954892
Docklands Light Railway	All Saints	4	-0.0127458205133258	51.5110095309662
Docklands Light Railway	Bank	68	-0.0889155896595293	51.5133005871853
Docklands Light Railway	Beckton	4	0.0609397047426822	51.5151334314444
Docklands Light Railway	Beckton Park	4	0.0548959595801836	51.5089445612071
Docklands Light Railway	Blackwall	4	-0.00710310474759815	51.508215980423
Docklands Light Railway	Bow Church	4	-0.0206852453367832	51.5273305446436
Docklands Light Railway	Canary Wharf	4	-0.0194248127094569	51.5035506956234
Docklands Light Railway	Canning Town	4	0.00817443720763503	51.5138365875392
Docklands Light Railway	Crossharbour & London Arena	4	-0.0146075576392002	51.4956995690833
Docklands Light Railway	Custom House	4	0.0276857372885878	51.5095440824557
Docklands Light Railway	Cutty Sark	25	-0.010851867174164	51.4816972466273
Docklands Light Railway	Cyprus	3	0.0635357426620149	51.5087928542111
Docklands Light Railway	Deptford Bridge	8	-0.0215565714668252	51.474288526386196
Docklands Light Railway	Devons Road	4	-0.0172186267768534	51.5221731704279
Docklands Light Railway	East India	4	-0.00274380779347066	51.5090410887052
Docklands Light Railway	Elverson Road	5	-0.0174735040542753	51.4688239302097
Docklands Light Railway	Gallions Reach	3	0.0722162244931934	51.509539067717
Docklands Light Railway	Greenwich	13	-0.0142057563163218	51.4777613372466
Docklands Light Railway	Heron Quays	4	-0.0217511736820427	51.5030683873021
Docklands Light Railway	Island Gardens	10	-0.00948296479112238	51.486673957426
Docklands Light Railway	King George V	20	0.0627779709866291	51.5019719955236
Docklands Light Railway	Langdon Park	4	-0.0140000290711185	51.5149999954592
Docklands Light Railway	Lewisham	3	-0.0147133797008178	51.466070415659
Docklands Light Railway	Limehouse	5	-0.039718000148008	51.5124976110707
Docklands Light Railway	London City Airport	14	0.0488889709775648	51.5036109955115
Docklands Light Railway	Mudchute	10	-0.015084174396733801	51.4903659841853
Docklands Light Railway	Pontoon Dock	8	0.0319439709729333	51.5022219954941
Docklands Light Railway	Poplar	4	-0.0172221847517543	51.5074882325672
Docklands Light Railway	Prince Regent	4	0.0332961725911756	51.5093210461176
Docklands Light Railway	Pudding Mill Lane	4	-0.0131692052001553	51.5343975802447
Docklands Light Railway	Royal Albert	4	0.0462158378841426	51.5081970609704
Docklands Light Railway	Royal Victoria	4	0.0180810105934172	51.5090622789654
Docklands Light Railway	Shadwell	11	-0.0569078642015404	51.5112279441505
Docklands Light Railway	South Quay	4	-0.0190946056072136	51.5005325754804
Docklands Light Railway	Star Lane	4	0.00419997092592157	51.520699995481
Docklands Light Railway	Stratford	7	-0.00319174020653238	51.5413053643912
Docklands Light Railway	Stratford High Street	7	-6.00029108850461e-4	51.5378999954892
Docklands Light Railway	Stratford International	4	-0.00860002912544771	51.5447999954866
Docklands Light Railway	West Ham	3	0.00504268288418963	51.5281795214982
Docklands Light Railway	West India Quay	4	-0.0201411208381573	51.5066382806321
Docklands Light Railway	West Silvertown	6	0.022499970967812	51.5027779954854
Docklands Light Railway	Westferry	3	-0.0257988597008238	51.5094314532638
Docklands Light Railway	Woolwich Arsenal	10	0.0689999710119645	51.4899999955208
Central	Bank	213	-0.0889155896595293	51.5133005871853
Central	Barkingside	31	0.088517027003398	51.5857871021065
Central	Bethnal Green	230	-0.0554353303885137	51.5271923778772
Central	Bond Street	367	-0.149339587317781	51.5138019597401
Central	Chancery Lane	349	-0.111674778791681	51.5181205260754
Central	Ealing Broadway	10	-0.30150387811454	51.5149171042746
Central	East Acton	15	-0.24750921711576301	51.5165777367966
Central	Fairlop	12	0.0909345558274624	51.595680966547
Central	Gants Hill	55	0.0661100876655891	51.5764896648721
Central	Greenford	7	-0.346443866829608	51.5423022098967
Central	Hainault	9	0.0931237618256298	51.6037263559642
Central	Hanger Lane	18	-0.293012902601363	51.5300088622931
Central	Holborn	338	-0.120005211266556	51.5174360252702
Central	Holland Park	123	-0.205729131810459	51.5073313162526
Central	Lancaster Gate	260	-0.175432799034059	51.5118187715188
Central	Leyton	43	-0.00561623594626306	51.5564362224647
Central	Leytonstone	58	0.00821661574546471	51.5681874187232
Central	Liverpool Street	296	-0.0829663422507892	51.5173490726454
Central	Marble Arch	307	-0.158444217834347	51.5135406022116
Central	Mile End	186	-0.0334108387183889	51.5250896089283
Central	Newbury Park	56	0.0903435338818181	51.5755748465058
Central	North Acton	14	-0.25973192201439	51.5233691019247
Central	Northolt	8	-0.368457253423259	51.5481495946946
Central	Notting Hill Gate	200	-0.196539274263939	51.5090607970822
Central	Oxford Circus	338	-0.141762740053752	51.5151209634782
Central	Perivale	28	-0.323854131270201	51.5365952938359
Central	Queensway	277	-0.187437156488682	51.510377263814
Central	Redbridge	75	0.0454200625109605	51.5763036005583
Central	Ruislip Gardens	19	-0.411032297156913	51.5605855422584
Central	Shepherd's Bush	118	-0.226303470689641	51.5055580192115
Central	South Ruislip	16	-0.398653032538504	51.5565146651037
Central	St. Paul's	256	-0.0975724974977399	51.5147992010715
Central	Stratford	136	-0.00319174020653238	51.5413053643912
Central	Tottenham Court Road	298	-0.130865576538891	51.5162067643653
Central	Wanstead	35	0.0287448202075677	51.5755229696169
Central	West Acton	8	-0.280999513432893	51.5178646422853
Central	West Ruislip	10	-0.437891136118741	51.569524633157
Central	White City	11	-0.224252829895808	51.5119745541657
Hammersmith & City	Aldgate East	42	-0.072288898066186	51.515231670986
Hammersmith & City	Baker Street	57	-0.156907095550195	51.5230574801318
Hammersmith & City	Barbican	25	-0.0977101689484825	51.5201430089585
Hammersmith & City	Barking	4	0.0808571498882476	51.5394488616848
Hammersmith & City	Bow Road	76	-0.0248170692999619	51.5267976888314
Hammersmith & City	Bromley-by-Bow	40	-0.0116566951412326	51.5247678155014
Hammersmith & City	East Ham	4	0.0514729275731952	51.5389232813123
Hammersmith & City	Edgware Road Circle	39	-0.167671498643532	51.5199168978625
Hammersmith & City	Euston Square	54	-0.135831007651795	51.5255570566441
Hammersmith & City	Farringdon	45	-0.105063463561319	51.5204418869053
Hammersmith & City	Goldhawk Road	4	-0.226746142348371	51.5019497586583
Hammersmith & City	Great Portland Street	99	-0.143949941020566	51.5237164493735
Hammersmith & City	Hammersmith	4	-0.222399662053271	51.4925677962556
Hammersmith & City	King's Cross St. Pancras	69	-0.12385439526953	51.5303929190998
Hammersmith & City	Ladbroke Grove	5	-0.210862187601604	51.5171845005915
Hammersmith & City	Latimer Road	4	-0.217778623910018	51.5135399563404
Hammersmith & City	Liverpool Street	36	-0.0829663422507892	51.5173490726454
Hammersmith & City	Mile End	45	-0.0334108387183889	51.5250896089283
Hammersmith & City	Moorgate	22	-0.0890062924197783	51.5183648779609
Hammersmith & City	Paddington	19	-0.175394293305568	51.515307249534
Hammersmith & City	Plaistow	5	0.0178062776497074	51.5312159927125
Hammersmith & City	Royal Oak	9	-0.188233000226284	51.5190133201388
Hammersmith & City	Shepherd's Bush Market	4	-0.226303470689641	51.5055580192115
Hammersmith & City	Stepney Green	74	-0.0464636979729374	51.5219085262753
Hammersmith & City	Upton Park	5	0.0352725794471313	51.5352307177136
Hammersmith & City	West Ham	17	0.00504268288418963	51.5281795214982
Hammersmith & City	Westbourne Park	4	-0.200885345927106	51.5209166272001
Hammersmith & City	Whitechapel	63	-0.0599883533363733	51.519453211743
Hammersmith & City	Wood Lane	4	-0.224200029153065	51.5097999952518
